# Supplementary material for: Converting Blastocrithidia Nonstop, a Trypanosomatid With Non‐Canonical Genetic Code, Into a Genetically‐Tractable Model
Source: Mol Microbiol. 2025 Apr 9;123(6):586–92. doi: 10.1111/mmi.15365 (PMC12152300; doi:10.1111/mmi.15365)
Supplement: Supplementary file 2 — Table S1. Supporting Information. [file MMI-123-586-s001.xlsx]

## Sheet: Sheet1
Primers for fusion PCR to build donor DNA for knocking out of catalase gene							DNA source		Size of amplicons
F1-KO	TCATGAAGTGAATGCGTTACAAAGAAAAAGTTAAT						B. nonstop gDNA		1444
F2-KO	GATAGGCTTACCCATAATTCTCAATTTTAATTAAATTGTTTGTTTGTT						B. nonstop gDNA
F3-KO	TTAAAATTGAGAATTATGGGTAAGCCTATCCCTAACCCTC						Plasmid pVY160		969
F4-KO	AGTTGTTTAACCTGCTTAGAAGAACTCGTCAAGAAG						Plasmid pVY160
F5-KO	GACGAGTTCTTCTAAGCAGGTTAAACAACTTGTA						B. nonstop gDNA		1030
F6-KO	ACTTGCTTGCACTTTGCCCATCATAA						B. nonstop gDNA
F7-KO	ACACAAAATCATGTCAGAGGAATTGAAGCCACATAAATAGATCTTCTCCAAAAC						Previous PCR reactions		1950
F8-KO	TTAATTTTTAGTGTTAACAATTAAAAGGGAGTGAACTTTACTGTGCAATC						Previous PCR reactions
Primers to detect integration of cassettes
Int1	TCTCATTCGTGCACAAACACAC
Int2	TTCATGAAGATTGCGTCGGT
Int3	TGATGGAAGAAAAAGTGCAAATGAT
Primers for fusion PCR to build donor DNA for N-tagging of catalase gene							DNA Source
F1-Ntag	CCATTCATGAAGATTGCGTCGG						Plasmid for KO		2439
F2-Ntag	TCGTATGGGTACATGTGAACTTTACTGTGC						Plasmid for KO
F3-Ntag	TAAAGTTCACATGTACCCATACGATGTTCCAG						Plasmid pVY159		344
F4-Ntag	CTACGCGCACGTGTCTCTAT						Plasmid pVY159
F5-Ntag	ATAAAAATATTGATACTTTTACACAAAATCACATAAATAGATCTTCTCCAAAAC						Previous PCR reactions		2040
F6-Ntag	TCAGAGGAATTGAAGCCTACCTATCTCACCGGCGTAGTCAGGCACGTCATAC						Previous PCR reactions
crRNAs and tracrRNA
crRNA 1	ACCTATCTCACCACCCTCAA
crRNA 2	GTGAACATGCGGGTCTGTTT
crRNA tag	ATTTTTATTTGTTGATGACA
tracrRNA	AGCAUAGCAAGUUAAAAUAAGGCUAGUCCGUUAUCAACUUGAAAAAGUGGCACCGAGUCGGUGCUUU
